# Supplementary material for: Widely Targeted Metabolomic Analysis Reveals the Improvement in Panax notoginseng Triterpenoids Triggered by Arbuscular Mycorrhizal Fungi via UPLC–ESI–MS/MS
Source: Molecules. 2024 Jul 8;29(13):3235. doi: 10.3390/molecules29133235 (PMC11243182; doi:10.3390/molecules29133235)
Supplement: Supplementary file 1 [file molecules-29-03235-s001.zip]

Archive with 3 entries (3 files):
- Table S1. List and characteristics of the terpene metabolites identified and quantified in P. notoginseng.xlsx
- Table S2. List of differentially accumulated terpene metabolites in the Ce vs. CK dataset.xlsx
- Table S3. List of KEGG pathways in the Ce vs. CK dataset.xlsx
