# Supplementary material for: Widely Targeted Metabolomic Analysis Reveals the Improvement in Panax notoginseng Triterpenoids Triggered by Arbuscular Mycorrhizal Fungi via UPLC–ESI–MS/MS
Source: Molecules. 2024 Jul 8;29(13):3235. doi: 10.3390/molecules29133235 (PMC11243182; doi:10.3390/molecules29133235)
Supplement: Supplementary file 1 [file molecules-29-03235-s001.zip › Table S1. List and characteristics of the terpene metabolites identified and quantified in P. notoginseng.xlsx]

## Sheet: Sheet1
Index	Q1 (Da)	Q3 (Da)	Molecular weight (Da)	Formula	Ionization model	Compounds	物质	Class I	物质一级分类	Class II	物质二级分类	Level	CAS	Ce-1	Ce-2	Ce-3	CK-1	CK-2	CK-3	VIP	P-value	FDR	Fold_Change	Log2FC	cpd_ID	kegg_map	Type
Lmzp004896	655.44	143.11	654.434	C36H62O10	[M+H]+	(24S)-Pseudo-ginsenoside RT4*	(24S)-拟人参皂苷 RT4*	Terpenoids	萜类	Triterpene Saponin	三萜皂苷	2	-	322546	338152	307945	110352	109555	131037	1.31471	7.09291e-05	0.00473742	2.76011	1.46472	-	-	up
Lmzp003207	333.19	153.13	332.183	C16H28O7	[M+H]+	(3R,4R)-p-Menth-1-ene-3,4-diol-3-O-β-D-glucoside*	(3R,4R)-对薄荷-1-烯-3,4-二醇-3-O-β-D-葡萄糖苷*	Terpenoids	萜类	Monoterpenoids	倍萜	3	-	14375.5	11089.3	12354.1	7300	7313.4	7060.54	1.27763	0.0294241	0.0733786	1.7449	0.803147	-	-	insig
Lmzp003064	333.19	153.13	332.183	C16H28O7	[M+H]+	(3R,4S,6R)-p-Menth-1-ene-3,6-diol-3-O-β-D-glucoside*	(3R,4S,6R)-对薄荷-1-烯-3,6-二醇-3-O-β-D-葡萄糖苷*	Terpenoids	萜类	Monoterpenoids	倍萜	3	-	19145.2	19776.3	22721.6	6315.39	7574.2	10994.6	1.24276	0.00282995	0.0232372	2.4772	1.30871	-	-	up
Lafp004533	457.21	209.15	456.199	C22H32O10	[M+H]+	(6R,9R)-3-Oxo-α-ionol-β-D-malonyl-glucoside	(6R,9R)-3-氧代-α-紫罗兰醇-β-D-丙二酰-葡萄糖苷	Terpenoids	萜类	Sesquiterpenoids	倍半萜	3	-	1.80658e+06	1.74841e+06	1.51573e+06	1.06682e+06	969255	1.01603e+06	1.28936	0.0111327	0.0408874	1.66138	0.732383	-	-	insig
Qmyp101201	389.22	191.14	388.21	C19H32O8	[M+H]+	(6R,9S)-3-Oxo-α-ionol-β-D-glucopyranoside	(6R,9S)-3-Oxo-α-紫罗兰酮-β-D-葡萄糖苷	Terpenoids	萜类	Sesquiterpenoids	倍半萜	3	-	695569	650193	657663	749509	788380	813078	1.23317	0.00905118	0.037313	0.852171	-0.230786	-	-	insig
Zjrp080912	785.5	325.11	784.497	C42H72O13	[M+H]+	(PPD-2H)-Glc-Glc	去二氢原人参二醇-Glc-Glc	Terpenoids	萜类	Triterpene Saponin	三萜皂苷	3	-	5.14576e+06	5.23035e+06	5.20097e+06	5.24142e+06	4.95096e+06	5.12341e+06	0.590398	0.412852	0.548659	1.01706	0.0244038	-	-	insig
Zjrp080915	929.55	309.12	928.54	C48H80O17	[M+H]+	(PPD-2H)-Glc-Glc-Rha	去二氢原人参二醇-Glc-Glc-Rha	Terpenoids	萜类	Triterpene Saponin	三萜皂苷	2	-	705920	712766	755294	422810	408806	361875	1.30649	0.000203848	0.005432	1.82153	0.86515	-	-	insig
Zjrp080905	769.47	439.36	768.466	C41H68O13	[M+H]+	(PPT-2H)-(Glc-Xyl)	去二氢原人参三醇-(Glc-Xyl)	Terpenoids	萜类	Triterpene Saponin	三萜皂苷	2	-	1.25753e+06	1.10605e+06	1.05281e+06	1.40054e+06	1.38061e+06	1.45628e+06	1.18171	0.034299	0.0805627	0.80624	-0.310719	-	-	insig
Zjrp080908	783.49	439.36	782.482	C42H70O13	[M+H]+	(PPT-2H)-(Rha-Glc)	去二氢原人参三醇-(Rha-Glc)	Terpenoids	萜类	Triterpene Saponin	三萜皂苷	3	-	2.39045e+06	2.38718e+06	2.5027e+06	1.42764e+06	1.40099e+06	1.55124e+06	1.31263	0.000110824	0.00473742	1.66223	0.733117	-	-	insig
Zjrp080909	783.48	439.36	782.482	C42H70O13	[M+H]+	(PPT-2H)-Glc-Rha	去二氢原人参三醇-Glc-Rha	Terpenoids	萜类	Triterpene Saponin	三萜皂苷	3	-	342372	316477	381684	127815	115626	107702	1.31341	0.00380369	0.0240108	2.96328	1.56719	-	-	up
Zjrp081017	783.49	421.35	782.482	C42H70O13	[M+H]+	(PPT-2H)-Rha-Glc	去二氢原人参三醇-Rha-Glc	Terpenoids	萜类	Triterpene Saponin	三萜皂苷	3	-	266259	204135	252402	88534.5	104587	13081.4	1.01049	0.0101503	0.0404534	3.50526	1.80952	-	-	up
Lsjp211255	441.37	215.18	440.365	C30H48O2	[M+H]+	1-Hydroxylup-20(29)-en-3-one (Glochidonol)	1-羟基羽扇豆-20(29)-烯-3-酮 (算盘子酮醇)	Terpenoids	萜类	Triterpene	三萜	3	23963-54-4	334780	324022	284550	282272	246067	269054	1.05406	0.0662607	0.129948	1.18305	0.242507	-	-	insig
Cmbn004440	535.15	179.04	536.153	C25H28O13	[M-H]-	10-O-[(E)-Caffeoyl]-geniposidic acid	10-O-(E)-咖啡酰基京尼平苷酸	Terpenoids	萜类	Monoterpenoids	倍萜	3	-	35241	32834.4	15343.9	61456.5	60671.2	47744.9	1.07141	0.0240304	0.066495	0.49107	-1.026	-	-	down
Cmbn004962	519.15	163.04	520.158	C25H28O12	[M-H]-	10-O-[(E)-p-Coumaroyl]-geniposidic acid	10-O-(E)-p-香豆酰基京尼平苷酸	Terpenoids	萜类	Monoterpenoids	倍萜	3	-	214397	198441	192877	269360	258321	266592	1.28554	0.00328001	0.0232372	0.762603	-0.390996	-	-	insig
Zmjp006348	655.44	457.37	654.434	C36H62O10	[M+H]+	2,3,12,24-Pentahydroxydammara-25-ene-20-O-glucoside	2,3,12,24-五羟基达玛烷-25-烯-20-O-葡萄糖苷	Terpenoids	萜类	Triterpene Saponin	三萜皂苷	3	-	186953	145203	182744	115423	120728	84129.4	1.14743	0.0215574	0.0604806	1.60766	0.684958	-	-	insig
Zbjp004247	333.19	135.12	332.183	C16H28O7	[M+H]+	2,6-Dimethyl-6-hydroxy-2,7-octadienyl-β-D-glucoside (Betulalbuside A; Betulabuside A)	6-羟基-2,6-二甲基-2,7-辛二烯-1-基-β-D-葡萄糖苷	Terpenoids	萜类	Monoterpenoids	倍萜	3	64776-96-1	186019	183948	171464	58851.9	53510.7	62404	1.31988	0.000117263	0.00473742	3.09802	1.63135	-	-	up
Zjsp091334	785.5	407.37	784.497	C42H72O13	[M+H]+	20(S)-Ginsenoside Rg3	20(S)-人参皂苷 Rg3	Terpenoids	萜类	Triterpene Saponin	三萜皂苷	3	14197-60-5	106327	93781.3	101304	20699.5	23021	19380.8	1.32138	0.00103199	0.0115813	4.77664	2.256	C20778	ko00999,ko01110	up
pmn001700	455.35	455.35	456.36	C30H48O3	[M-H]-	24,30-Dihydroxy-12(13)-ene-lupeol*	24,30-二羟基-12(13)烯-羽扇豆醇*	Terpenoids	萜类	Triterpene	三萜	1	-	38049.3	53701.1	55370.8	68513.4	82936.7	70022.4	1.11549	0.0272981	0.070695	0.664287	-0.590122	-	-	insig
Saln003605	549.16	489.16	550.169	C26H30O13	[M-H]-	3'-O-Feruloyl Swertiamarin	3'-O-阿魏酰獐牙菜苷	Terpenoids	萜类	Monoterpenoids	倍萜	3	-	312715	284488	295366	284008	281081	283669	0.883833	0.216395	0.336245	1.05162	0.0726112	-	-	insig
Wmnp000001	473.36	455.35	472.355	C30H48O4	[M+H]+	3,12-Dihydroxyoleanan-28,13-olide (Oleanderolide)	3,12-二羟基齐墩果烷-28,13-交酯 (Oleanderolide)	Terpenoids	萜类	Triterpene	三萜	3	-	23886.9	22683.7	23875.1	9011.14	10019.5	10499.6	1.31705	2.27684e-05	0.00229961	2.38554	1.25432	-	-	up
pmp000266	473.36	207.17	472.355	C30H48O4	[M+H]+	3,19-Dihydroxyolean-12-en-28-oic acid	3,19-二羟基齐墩果-12-烯-28-酸	Terpenoids	萜类	Triterpene	三萜	3	-	10070.2	9355.54	8995.27	9417.6	9720.19	13602.8	0.617956	0.398076	0.536075	0.868066	-0.204124	-	-	insig
Zmjp005590	913.52	455.36	912.508	C47H76O17	[M+H]+	3,20,23-trihydroxydammara-24-en-21-oic acid-21,23-lactone	3,20,23-三羟基达玛烷-24-烯-21-酸-21,23-内酯	Terpenoids	萜类	Triterpene	三萜	3	-	37499.6	38797.5	40218.6	40071.9	42775.4	30006.9	0.254743	0.78527	0.866801	1.03244	0.0460647	-	-	insig
Lmdn006811	455.35	455.35	456.36	C30H48O3	[M-H]-	3,24-Dihydroxyolean-12-en-22-one (Soyasapogenol E)*	3,24-二羟基齐墩果-12-烯-22-酮 (大豆皂醇 E)*	Terpenoids	萜类	Triterpene	三萜	1	6750-59-0	14034.3	13781.5	12650.1	22502.9	21693.6	19641.7	1.29171	0.00410838	0.0251483	0.633883	-0.657712	C17420	-	insig
pmp000438	443.39	425.38	442.381	C30H50O2	[M+H]+	3,28-Dihydroxylup-20(29)-ene (Betulin)	3,28-二羟基羽扇豆-20(29)-烯 (白桦脂醇)	Terpenoids	萜类	Triterpene	三萜	3	473-98-3	25934.4	38892.8	46756.6	28236.4	38580.8	46159.5	0.0652199	0.956509	0.970929	0.987671	-0.0178977	C08618	-	insig
Zbrp003823	767.49	407.37	766.487	C42H70O12	[M+H]+	3,6,12-Trihydroxydammar-20(22),24-diene-6-O-rhamnosyl(1→2)glucoside (Ginsenoside F4)	3,6,12-三羟基达玛烷-20(22),24-二烯-6-O-鼠李糖基(1→2)葡萄糖苷 (人参皂苷 F4)	Terpenoids	萜类	Triterpene Saponin	三萜皂苷	3	181225-33-2	37748.7	27880.1	60929.6	49227.1	40270.8	43411.8	0.272659	0.851779	0.910367	0.952213	-0.0706439	-	-	insig
MWSmce595	471.35	265.14	470.34	C30H46O4	[M+H]+	3-Hydroxy-11-oxours-12-en-23-oic acid (11-Keto-beta-boswellic acid)	3-羟基-11-氧代熊果-12-烯-23-酸 (11-酮-β-乳香酸)	Terpenoids	萜类	Triterpene	三萜	3	17019-92-0	84599.7	82077	85240.4	77893.8	91200.2	93850.4	0.423965	0.536221	0.668621	0.958062	-0.0618091	-	-	insig
Lmmn009170	455.353	455.353	456.36	C30H48O3	[M-H]-	3-Hydroxy-9,19-cyclolanost-24-en-26-oic acid (Mangiferolic acid)*	3-羟基-9,19-环羊毛甾-24-烯-26-酸 (杧果醇酸)*	Terpenoids	萜类	Triterpene	三萜	1	4184-34-3	14718.5	14368.3	12546.6	23126.6	21954.8	17842.6	1.20406	0.0326769	0.0785802	0.661645	-0.595871	-	-	insig
Lmmn008971	455.35	455.35	456.36	C30H48O3	[M-H]-	3-Hydroxycycloarta-24-ene-26-oic acid (Isomangiferolic acid)*	3-羟基环木菠萝烷-24-烯-26-酸 (异杧果醇酸)*	Terpenoids	萜类	Triterpene	三萜	1	13878-92-7	14303.7	14730.2	13635.5	22447.4	23278.1	18063.3	1.22283	0.0443885	0.100747	0.668918	-0.580099	-	-	insig
Zbsp011826	441.37	441.37	440.365	C30H48O2	[M+H]+	3-Hydroxylup-20(29)-en-28-al (Betulinaldehyde)	3-羟基羽扇豆-20(29)-烯-28-醛 (白桦脂醛)	Terpenoids	萜类	Triterpene	三萜	3	13159-28-9	172722	216202	201943	179435	222841	237512	0.446721	0.496334	0.638596	0.923536	-0.11476	-	-	insig
MWSHC20176	455.352	455.354	456.36	C30H48O3	[M-H]-	3-Hydroxylup-20(29)-en-28-oic acid (Betulinic acid)*	3-羟基羽扇豆-20(29)-烯-28-酸 (白桦脂酸)*	Terpenoids	萜类	Triterpene	三萜	1	472-15-1	13438	15111.8	14405.1	21275.7	23046.9	19645.3	1.27289	0.0083957	0.0353319	0.671507	-0.574526	C08619	-	insig
mws4053	455.35	455.35	456.36	C30H48O3	[M-H]-	3-Hydroxyurs-12-en-28-oic acid (Ursolic acid)*	3-羟基熊果-12-烯-28-酸 (熊果酸)*	Terpenoids	萜类	Triterpene	三萜	1	77-52-1	12460.7	13475.9	12507.4	19072.9	17333.7	19924.4	1.28487	0.00760218	0.0339345	0.682464	-0.551174	C08988	-	insig
pmn001406	695.4	473.3	696.409	C37H60O12	[M-H]-	3-O-Glucosyl platycodigenin methylester	3-O-葡萄糖酰桔梗皂苷甲酯	Terpenoids	萜类	Triterpene	三萜	3	-	38329.5	41937.8	45683.1	31955.6	23489.9	27285.8	1.19428	0.0118006	0.0418889	1.5224	0.606352	-	-	insig
Hmlp005367	1121.57	325.11	1120.57	C54H88O24	[M+H]+	3-O-{[Glucosyl(1→2)][glucosyl(1→3)]glucosyl}-hederagenin-28-O-glucosyl ester (Congmunoside VII)	3-O-{[葡萄糖基(1→2)][葡萄糖基(1→3)]葡萄糖基}-常春藤皂苷元-28-O-葡萄糖基酯 (辽东楤木皂苷 VII)	Terpenoids	萜类	Triterpene Saponin	三萜皂苷	3	340982-22-1	23075.3	21856.5	19948	24645.4	21856.5	20491.8	0.28772	0.669686	0.781945	0.968445	-0.0462574	-	-	insig
Zjrn080681	943.53	883.51	944.534	C48H80O18	[M-H]-	5,6-didehydroginsenoside Rd	5,6-去二氢人参皂苷Rd	Terpenoids	萜类	Triterpene Saponin	三萜皂苷	3	-	65634.9	100931	98449.2	169919	130971	133940	1.11559	0.029052	0.0733562	0.609469	-0.714374	-	-	insig
Lmzn005163	987.55	945.54	988.561	C50H84O19	[M-H]-	6''-Acetyl-ginsenoside Rd	6''-乙酰基-人参皂苷 Rd	Terpenoids	萜类	Triterpene Saponin	三萜皂苷	2	-	50973.8	59070.7	59076	31959.9	29969.1	35389.4	1.28537	0.00356776	0.023248	1.73781	0.797267	-	-	insig
Zjrn080658	825.5	765.48	826.508	C44H74O14	[M-H]-	6'-O-Acetyl-ginsenoside Rg2*	6'-O-乙酰-人参皂苷Rg2*	Terpenoids	萜类	Triterpene Saponin	三萜皂苷	3	-	4.44955e+06	4.26973e+06	4.54984e+06	1.62572e+06	1.55384e+06	1.6119e+06	1.32395	0.000401491	0.00583396	2.76933	1.46953	-	-	up
pmp000703	538.21	197.08	520.179	C22H32O14	[M+NH4]+	6'-O-D-Glucosylsweroside	6'-O-D-葡萄糖酰獐牙菜苷	Terpenoids	萜类	Monoterpenoids	倍萜	3	-	24523.4	49540.7	48377.6	36250	32478.9	59529.2	0.132844	0.876928	0.922601	0.95465	-0.0669556	-	-	insig
Zjrn080661	841.5	781.48	842.503	C44H74O15	[M-H]-	6'-O-acetyl-ginsenoside Rgl*	6'-O-乙酰基人参皂苷 Rgl*	Terpenoids	萜类	Triterpene Saponin	三萜皂苷	3	-	6.93953e+06	7.82505e+06	7.18757e+06	7.2371e+06	7.23565e+06	7.017e+06	0.34832	0.623316	0.753951	1.02152	0.0307134	-	-	insig
Saln003581	535.17	355.1	536.174	C22H32O15	[M-H]-	6'-O-β-D-Glucopyranosyl Swertiamarin	6'-O-β-D-吡喃葡萄糖基獐牙菜苷	Terpenoids	萜类	Monoterpenoids	倍萜	3	-	269513	238507	265141	252690	234333	191114	0.792449	0.221558	0.34164	1.14013	0.189193	-	-	insig
Latp009929	279.12	149.02	278.115	C15H18O5	[M+H]+	6α,10α-Dihydroxy-1-oxoeremophila-7(11),8(9)-dien-12,8-olide	6α,10α-二羟基-1-氧代雅槛蓝烷-7(11),8(9)-二烯-12,8-交酯	Terpenoids	萜类	Sesquiterpenoids	倍半萜	3	-	6.61738e+06	6.87379e+06	6.9366e+06	6.6738e+06	6.88718e+06	6.31942e+06	0.57106	0.40779	0.545521	1.02753	0.0391845	-	-	insig
Hmmn003964	359.13	197.08	360.142	C16H24O9	[M-H]-	7-Deoxyloganic acid	7-脱氧马钱苷酸	Terpenoids	萜类	Monoterpenoids	倍萜	3	22487-36-1	206169	212123	213447	197304	185449	174821	1.14765	0.0502395	0.111567	1.13301	0.180166	C11636	ko00902,ko01110	insig
pmf0085	427.39	345.32	426.386	C30H50O	[M+H]+	9,19-Cyclolanost-24-en-3-ol (Cycloartenol)	9,19-环羊毛甾-24-烯-3-醇 (环阿尔廷醇)	Terpenoids	萜类	Triterpene	三萜	3	469-38-5	432841	440897	442288	421323	376992	380000	1.11095	0.0793033	0.153164	1.11687	0.159464	C01902	ko00100,ko01100,ko01110	insig
Cmmn012997	301.22	301.22	302.225	C20H30O2	[M-H]-	Abietic acid	松香酸	Terpenoids	萜类	Ditepenoids	二萜	3	514-10-3	14630.3	20608.1	21849	15800.8	21982.3	28883.8	0.414027	0.515727	0.657947	0.856309	-0.223797	C06087	ko00904,ko01100,ko01110	insig
MWSprf121	927.5	439.36	926.487	C47H74O18	[M+H]+	Araloside A*	楤木皂苷 A*	Terpenoids	萜类	Triterpene Saponin	三萜皂苷	3	7518-22-1	645406	679087	577338	727843	635490	696155	0.716303	0.263531	0.379742	0.923448	-0.114897	C17540	-	insig
Zmcp005857	1089.55	439.36	1088.54	C53H84O23	[M+H]+	Armatoside*	虎刺楤木皂苷*	Terpenoids	萜类	Triterpene Saponin	三萜皂苷	3	-	257773	267627	269542	226426	225301	301423	0.407817	0.637117	0.757044	1.05549	0.0779098	-	-	insig
pmn001587	431.12	269.07	432.127	C18H24O12	[M-H]-	Asperulosidic acid	车叶草苷酸	Terpenoids	萜类	Monoterpenoids	倍萜	3	25368-11-0	49626.1	61422.5	67893.7	60478.6	56973.8	69233.7	0.284204	0.712951	0.81365	0.958519	-0.0611206	-	-	insig
Lsjp211202	225.15	123.08	224.141	C13H20O3	[M+H]+	Blumenol A	布卢姆醇 A	Terpenoids	萜类	Monoterpenoids	倍萜	3	23526-45-6	138221	161423	133175	311388	283954	286159	1.30302	0.000268911	0.005432	0.491002	-1.0262	-	-	down
Hmlp005310	943.52	457.37	942.519	C48H78O18	[M+H]+	Calenduloside B	金盏花皂苷 B	Terpenoids	萜类	Triterpene Saponin	三萜皂苷	3	34381-98-1	68605.4	63175.9	72701.2	27435.1	41183.3	45986.5	1.16506	0.0179007	0.052405	1.78424	0.835309	-	-	insig
Zmcp005469	943.52	439.36	942.519	C48H78O18	[M+H]+	Calenduloside C	金盏花皂苷 C	Terpenoids	萜类	Triterpene Saponin	三萜皂苷	3	-	4570.89	3430.63	5607	12973.3	2801.72	6701.56	0.454546	0.424643	0.553406	0.605453	-0.723913	-	-	insig
Zmcp005794	957.5	439.36	956.498	C48H76O19	[M+H]+	Calenduloside H*	金盏花皂苷 H*	Terpenoids	萜类	Triterpene Saponin	三萜皂苷	3	26020-29-1	300337	255482	172811	255789	247666	303135	0.43865	0.57524	0.712875	0.903345	-0.146651	-	-	insig
Zmcp005976	957.5	439.36	956.498	C48H76O19	[M+H]+	Chikuselsusaponin V*	Chikuselsusaponin V*	Terpenoids	萜类	Triterpene Saponin	三萜皂苷	3	-	213323	258995	258212	317603	270715	229751	0.570543	0.39068	0.529647	0.892994	-0.163277	-	-	insig
Zjrp083005	945.54	325.11	944.534	C48H80O18	[M+H]+	Chikusetsusaponin FK2/LT5	竹节皂苷 FK2/LT5	Terpenoids	萜类	Triterpene Saponin	三萜皂苷	2	-	2.09536e+06	2.5497e+06	2.64994e+06	2.38181e+06	2.37001e+06	2.49588e+06	0.0126418	0.935799	0.965396	1.00653	0.00938394	-	-	insig
Zjrp083007	915.53	295.1	914.524	C47H78O17	[M+H]+	Chikusetsusaponin FT4	竹节皂苷 FT4	Terpenoids	萜类	Triterpene Saponin	三萜皂苷	2	-	897075	799747	906350	549323	556024	625908	1.27438	0.00324263	0.0232372	1.50363	0.588452	-	-	insig
Zjrp083013	927.49	439.36	926.487	C47H74O18	[M+H]+	Chikusetsusaponin IbIV*	竹节皂苷 IbIV*	Terpenoids	萜类	Triterpene Saponin	三萜皂苷	3	-	533054	433987	537513	582848	694233	581650	1.00581	0.0796151	0.153164	0.809452	-0.304982	-	-	insig
Zbrp004195	655.44	439.36	654.434	C36H62O10	[M+H]+	Chikusetsusaponin L9a	竹节皂苷 L9a	Terpenoids	萜类	Triterpene Saponin	三萜皂苷	2	-	744089	815484	708466	536312	518633	510495	1.29034	0.0136385	0.0459161	1.44882	0.534877	-	-	insig
Zjrp083009	771.49	259.08	770.482	C41H70O13	[M+H]+	Chikusetsusaponin LM1	竹节皂苷 LM1	Terpenoids	萜类	Triterpene Saponin	三萜皂苷	2	-	71252.1	65936.8	66162.1	580517	349647	553277	1.30756	0.0278693	0.0712608	0.137081	-2.8669	-	-	down
Zjrp083004	963.555	325.111	962.545	C48H82O19	[M+H]+	Chikusetsusaponin LM4*	竹节皂苷 LM4*	Terpenoids	萜类	Triterpene Saponin	三萜皂苷	3	-	5.65005e+06	7.12648e+06	9.62437e+06	8.43865e+06	8.62268e+06	7.96269e+06	0.52455	0.531092	0.666339	0.895176	-0.159757	-	-	insig
Zjrp083008	783.49	423.362	782.482	C42H70O13	[M+H]+	Chikusetsusaponin LT8	竹节皂苷 LT8	Terpenoids	萜类	Triterpene Saponin	三萜皂苷	3	-	1.35496e+06	1.31215e+06	1.21798e+06	937371	894185	946824	1.2957	0.00563327	0.032512	1.39833	0.483701	-	-	insig
pmn001660	381.19	235.06	382.199	C20H30O7	[M-H]-	Cinncassiol A	肉桂萜醇 A	Terpenoids	萜类	Sesquiterpenoids	倍半萜	3	73599-11-8	350907	355003	343638	402718	379837	364459	1.08806	0.0894196	0.166587	0.915026	-0.128115	C17645	-	insig
Zmcp005803	1119.55	439.36	1118.55	C54H86O24	[M+H]+	Decaisneanaside*	鸟不企皂苷*	Terpenoids	萜类	Triterpene Saponin	三萜皂苷	3	-	22662.7	19872.2	16757.4	19867.7	26842	26494.3	0.824776	0.183139	0.291291	0.80996	-0.304077	-	-	insig
Cmmn012461	299.202	299.202	300.209	C20H28O2	[M-H]-	Dehydroabietic acid	脱氢松香酸	Terpenoids	萜类	Ditepenoids	二萜	3	1740-19-8	188573	188818	192395	213581	199729	216995	1.17566	0.0555175	0.11844	0.903986	-0.145628	C12078	-	insig
Zmcp002314	1119.55	439.36	1118.55	C54H86O24	[M+H]+	Elatoside D*	Elatoside D*	Terpenoids	萜类	Triterpene Saponin	三萜皂苷	3	-	20266.3	18561.3	29405.9	23574.9	24550.5	31427.5	0.591724	0.421635	0.553406	0.857713	-0.221432	-	-	insig
Zbrp003578	1079.59	423.33	1078.59	C53H90O22	[M+H]+	Floralginsenoside M	Floralginsenoside M	Terpenoids	萜类	Triterpene Saponin	三萜皂苷	3	-	230709	259243	240722	177975	208563	234327	0.92091	0.139858	0.235428	1.17687	0.234949	-	-	insig
Zbrp004718	1079.6	457.16	1078.59	C53H90O22	[M+H]+	Floralginsenoside N	Floralginsenoside N	Terpenoids	萜类	Triterpene Saponin	三萜皂苷	2	-	350187	324619	240620	329342	225682	366290	0.00540551	0.972604	0.975322	0.993609	-0.00925044	-	-	insig
MWSmce080	409.23	59.02	410.231	C22H34O7	[M-H]-	Forskolin	毛喉素	Terpenoids	萜类	Ditepenoids	二萜	3	66575-29-9	1.02534e+06	281342	299599	329152	360453	1.10954e+06	0.162018	0.864623	0.919231	0.892805	-0.163583	C09076	-	insig
pmp001059	521.19	209.08	520.179	C22H32O14	[M+H]+	Genipin-1-O-(2''-O-apiosyl)glucoside	京尼平-1-O-(2''-O-芹糖基)葡萄糖苷	Terpenoids	萜类	Monoterpenoids	倍萜	3	-	84046.7	79266.6	91656.7	245054	260862	227607	1.31757	0.00134621	0.0143124	0.347596	-1.52452	-	-	down
mws1565	389.14	209.08	388.137	C17H24O10	[M+H]+	Geniposide	京尼平苷	Terpenoids	萜类	Monoterpenoids	倍萜	3	24512-63-8	821766	849948	742428	877229	846633	953171	0.920806	0.12431	0.220269	0.901798	-0.149124	C09781	-	insig
mws1574	373.11	123.01	374.121	C16H22O10	[M-H]-	Geniposidic acid	京尼平苷酸	Terpenoids	萜类	Monoterpenoids	倍萜	3	27741-01-1	5278.8	8355.03	3229.13	18382.5	15294.4	14241.2	1.17855	0.0064912	0.0339345	0.351913	-1.50671	C11673	ko00902,ko01110	down
zjrp081047	459.38	423.36	458.376	C30H50O3	[M+H]+	Ginsenoside 1	人参皂苷1	Terpenoids	萜类	Triterpene Saponin	三萜皂苷	2	-	91801.3	107626	87047	28632.2	25257.2	27488.1	1.31654	0.00703394	0.0339345	3.52031	1.8157	-	-	up
mws4026	637.43	475.38	638.439	C36H62O9	[M-H]-	Ginsenoside F1	人参皂苷 F1	Terpenoids	萜类	Triterpene Saponin	三萜皂苷	3	53963-43-2	12447.3	34610	25190.5	21815.9	10434.2	9005	0.747183	0.257436	0.376826	1.75125	0.808384	C20780	ko00999,ko01110	insig
Zjsp091333	785.51	163.06	784.497	C42H72O13	[M+H]+	Ginsenoside F2	人参皂苷 F2	Terpenoids	萜类	Triterpene Saponin	三萜皂苷	3	62025-49-4	6.83545e+06	6.60033e+06	6.87042e+06	6.2855e+06	5.74104e+06	5.74235e+06	1.19193	0.0270766	0.070695	1.1428	0.192567	C20779	ko00999,ko01110	insig
Zbrp003571	783.49	423.36	782.482	C42H70O13	[M+H]+	Ginsenoside La*	人参皂苷 La*	Terpenoids	萜类	Triterpene Saponin	三萜皂苷	3	123617-34-5	3.96957e+06	4.80826e+06	4.85868e+06	4.03439e+06	3.33528e+06	3.47657e+06	1.05162	0.0656652	0.129948	1.25726	0.330279	-	-	insig
Cmrp006806	767.49	425.38	766.487	C42H70O12	[M+H]+	Ginsenoside RG4	人参皂苷 RG4	Terpenoids	萜类	Triterpene Saponin	三萜皂苷	2	126223-28-7	395320	429554	451462	210379	173042	159830	1.29731	0.000404334	0.00583396	2.34944	1.23232	-	-	up
Zjrp080695	1109.61	325.11	1108.6	C54H92O23	[M+H]+	Ginsenoside Rb1	人参皂苷 Rb1	Terpenoids	萜类	Triterpene Saponin	三萜皂苷	2	41753-43-9	2.36917e+07	2.93853e+07	2.99242e+07	2.55176e+07	2.27944e+07	2.63589e+07	0.669924	0.305872	0.435091	1.11156	0.152586	C20713	ko00999,ko01110	insig
MWSprf035	1079.6	325.12	1078.59	C53H90O22	[M+H]+	Ginsenoside Rb3*	人参皂苷 Rb3*	Terpenoids	萜类	Triterpene Saponin	三萜皂苷	2	68406-26-8	303816	380630	348353	288181	275353	340599	0.774669	0.225616	0.345261	1.14231	0.191952	-	-	insig
Lmzp005427	947.56	325.11	946.55	C48H82O18	[M+H]+	Ginsenoside Rd*	人参皂苷 Rd*	Terpenoids	萜类	Triterpene Saponin	三萜皂苷	2	-	3.52865e+06	3.64003e+06	4.35479e+06	2.0624e+06	1.56484e+06	1.82335e+06	1.27751	0.00560542	0.032512	2.11417	1.08009	C20725	ko00999,ko01110	up
Zbrp004830	917.55	425.13	916.54	C47H80O17	[M+H]+	Ginsenoside Rd2	人参皂苷 Rd2	Terpenoids	萜类	Triterpene Saponin	三萜皂苷	2	83480-64-2	30387.8	27379.9	33914.8	34200.5	31832.4	41354.1	0.819195	0.212241	0.332346	0.853757	-0.228102	-	-	insig
mws1666	945.54	783.49	946.55	C48H82O18	[M-H]-	Ginsenoside Re	人参皂苷 Re	Terpenoids	萜类	Triterpene Saponin	三萜皂苷	3	52286-59-6	45620.3	99328	86523.5	25094.7	26486.2	28275.9	1.19535	0.0887031	0.166587	2.89859	1.53535	C08944	-	up
mws1553	799.48	637.43	800.492	C42H72O14	[M-H]-	Ginsenoside Rg1*	人参皂苷 Rg1*	Terpenoids	萜类	Triterpene Saponin	三萜皂苷	1	22427-39-0	3.01e+06	3.67627e+06	3.74535e+06	3.28362e+06	2.93487e+06	3.66309e+06	0.35756	0.592028	0.724786	1.05566	0.0781513	C08946	ko00999,ko01110	insig
mws4023	783.49	475.38	784.497	C42H72O13	[M-H]-	Ginsenoside Rg2	人参皂苷 Rg2	Terpenoids	萜类	Triterpene Saponin	三萜皂苷	3	52286-74-5	606213	530811	706958	235530	263135	250206	1.2997	0.0170849	0.0517421	2.46235	1.30004	-	-	up
Cmsn001412	1149.65	1107.62	1150.61	C56H94O24	[M-H]-	Ginsenoside Rg3 O-acetyl-O-glucoside-O-glucoside	人参皂苷 Rg3-O-乙酰基-O-葡萄糖苷-O-葡萄糖苷	Terpenoids	萜类	Triterpene Saponin	三萜皂苷	2	-	44260.9	49750.9	45132.7	78298.2	48983.4	69194.9	0.992572	0.153642	0.254842	0.708199	-0.497773	-	-	insig
Cmrp007847	767.49	425.38	766.487	C42H70O12	[M+H]+	Ginsenoside Rg5	人参皂苷 Rg5	Terpenoids	萜类	Triterpene Saponin	三萜皂苷	1	186763-78-0	117531	53420	81188.8	38514.4	35688.7	27376.4	1.14893	0.109566	0.195862	2.48219	1.31161	-	-	up
Zjrp081013	767.49	423.36	766.487	C42H70O12	[M+H]+	Ginsenoside Rg6	人参皂苷 Rg6	Terpenoids	萜类	Triterpene Saponin	三萜皂苷	3	147419-93-0	2.70513e+06	3.07743e+06	3.24356e+06	1.6209e+06	1.38679e+06	1.89957e+06	1.25258	0.00327634	0.0232372	1.83934	0.87919	-	-	insig
mws4036	637.43	475.31	638.439	C36H62O9	[M-H]-	Ginsenoside Rh1	人参皂苷 Rh1	Terpenoids	萜类	Triterpene Saponin	三萜皂苷	3	63223-86-9	3.12102e+06	2.94537e+06	2.972e+06	3.37831e+06	3.35239e+06	3.28095e+06	1.23406	0.0129855	0.0444587	0.902787	-0.147542	-	-	insig
Zbrp003782	639.45	423.36	638.439	C36H62O9	[M+H]+	Ginsenoside Rh19	人参皂苷 Rh19	Terpenoids	萜类	Triterpene Saponin	三萜皂苷	3	-	1.54406e+06	1.60326e+06	1.48169e+06	1.38442e+06	559827	1.35641e+06	0.756105	0.24177	0.361759	1.40245	0.487948	-	-	insig
Zjrp083010	621.43	423.36	620.429	C36H60O8	[M+H]+	Ginsenoside Rh4	人参皂苷 Rh4	Terpenoids	萜类	Triterpene Saponin	三萜皂苷	3	174721-08-5	4.2247e+06	3.80653e+06	3.93943e+06	2.85483e+06	2.59926e+06	2.91842e+06	1.28174	0.00195036	0.0187606	1.42976	0.51577	-	-	insig
mws4031	765.48	603.43	766.487	C42H70O12	[M-H]-	Ginsenoside Rk1	人参皂苷 Rk1	Terpenoids	萜类	Triterpene Saponin	三萜皂苷	3	494753-69-4	27745.4	27719.1	23721.9	58809.2	48381.1	49737.5	1.28979	0.00789564	0.0339345	0.504604	-0.986778	-	-	insig
Zjrp081035	809.5	205.07	808.497	C44H72O13	[M+H]+	Ginsenoside Rk1-acetyl	乙酰人参皂苷Rk1	Terpenoids	萜类	Triterpene Saponin	三萜皂苷	3	-	119363	115911	119793	127111	133875	139042	1.19968	0.037219	0.0854344	0.887607	-0.172007	-	-	insig
Zjrp080602	621.43	423.36	620.429	C36H60O8	[M+H]+	Ginsenoside Rk3	人参皂苷 Rk3	Terpenoids	萜类	Triterpene Saponin	三萜皂苷	3	364779-15-7	325682	329050	403894	479538	453077	482253	1.18918	0.031403	0.0771855	0.748215	-0.418475	-	-	insig
Cmsn001419	1087.58	731.46	1088.54	C53H84O23	[M-H]-	Ginsenoside Ro O-Pentoside	人参皂苷 Ro-O-戊糖苷	Terpenoids	萜类	Triterpene Saponin	三萜皂苷	2	-	7008.87	5674.32	5982.88	6375.82	8032.47	6888.44	0.764295	0.241536	0.361759	0.876476	-0.190213	-	-	insig
mws1592	955.49	793.44	956.498	C48H76O19	[M-H]-	Ginsenoside Ro*	人参皂苷 Ro*	Terpenoids	萜类	Triterpene Saponin	三萜皂苷	1	34367-04-9	64948.7	64794.5	57636.6	129910	159084	139456	1.30582	0.00751623	0.0339345	0.437343	-1.19316	C17543	-	down
Cmrn009285	825.5	765.48	826.508	C44H74O14	[M-H]-	Ginsenoside Rs3	人参皂苷 Rs3	Terpenoids	萜类	Triterpene Saponin	三萜皂苷	2	194861-70-6	1.33502e+06	1.09354e+06	1.26188e+06	2.29574e+06	1.88738e+06	2.36831e+06	1.26163	0.0118201	0.0418889	0.563302	-0.82802	-	-	insig
HJN034	829.5	769.48	830.503	C43H74O15	[M-H]-	Ginsenoside ST-3	人参皂苷 ST-3	Terpenoids	萜类	Triterpene Saponin	三萜皂苷	2	-	1.68751e+07	1.62428e+07	1.69846e+07	1.20077e+07	1.17848e+07	1.04366e+07	1.28905	0.00284583	0.0232372	1.46374	0.549664	-	-	insig
Zbrp004005	1033.56	423.36	1032.55	C51H84O21	[M+H]+	Ginsenoside m-Re*	人参皂苷 m-Re*	Terpenoids	萜类	Triterpene Saponin	三萜皂苷	3	-	34307.3	65912.1	34362.2	46778.4	33145.4	73909.6	0.265237	0.708294	0.81365	0.874853	-0.192887	-	-	insig
Zmkp005347	781.47	457.37	780.466	C42H68O13	[M+H]+	Goyaglycoside F	Goyaglycoside F	Terpenoids	萜类	Triterpene Saponin	三萜皂苷	3	-	222967	425376	254320	47650.1	54759.5	42204.1	1.29072	0.0562885	0.11844	6.2419	2.64199	-	-	up
Zmjp007126	639.45	423.37	638.439	C36H62O9	[M+H]+	Gypenoside Jh1	绞股蓝皂苷 Jh1	Terpenoids	萜类	Triterpene Saponin	三萜皂苷	2	-	1.66669e+06	1.48105e+06	1.54746e+06	913679	883042	1.2099e+06	1.20108	0.017162	0.0517421	1.56162	0.643041	-	-	insig
MWSprf040	947.56	325.12	946.55	C48H82O18	[M+H]+	Gypenoside XVII*	绞股蓝皂苷 XVII*	Terpenoids	萜类	Triterpene Saponin	三萜皂苷	2	80321-69-3	1.24329e+06	962207	1.12344e+06	368544	332298	346627	1.31265	0.0103071	0.0404534	3.17808	1.66815	C20736	-	up
Zmcn007053	1071.54	1011.52	1072.55	C53H84O22	[M-H]-	Hederagenin-3-O-[rha(1-2)-ara]-28-O-[glc(1-6)glc]	常春藤皂苷元-3-O-[鼠李糖(1-2)-阿拉伯糖]-28-O-[葡萄糖(1-6)葡萄糖]	Terpenoids	萜类	Triterpene Saponin	三萜皂苷	3	-	87291.7	90272.6	111046	11183.3	14113.7	12615.6	1.31874	0.00730787	0.0339345	7.61251	2.92837	-	-	up
Zjrp080643	785.51	407.37	784.497	C42H72O13	[M+H]+	ISO-ginsenoside F2	异人参皂苷F2	Terpenoids	萜类	Triterpene Saponin	三萜皂苷	3	-	496974	505680	499158	155255	151035	155988	1.32516	5.9048e-07	0.000119277	3.24872	1.69987	-	-	up
Zaxn006988	301.219	301.219	302.225	C20H30O2	[M-H]-	Isopimaric acid*	异海松酸*	Terpenoids	萜类	Ditepenoids	二萜	3	5835-26-7	72927.1	65436	85249.1	88515.8	86514.3	84941.2	0.941646	0.167151	0.272295	0.860142	-0.217354	C09118	ko00904,ko01110	insig
pmp001044	329.16	167.11	328.152	C16H24O7	[M+H]+	Jasminoside C	茉莉花苷 C	Terpenoids	萜类	Monoterpenoids	倍萜	3	214125-05-0	248806	260002	364008	101636	107998	109485	1.28625	0.0367956	0.0854334	2.73509	1.45159	-	-	up
Hmqn002491	477.23	221.06	478.241	C22H38O11	[M-H]-	Jasminoside N	茉莉花苷 N	Terpenoids	萜类	Monoterpenoids	倍萜	3	1231710-13-6	31658.5	43571.5	44688.3	33528.4	38463.3	42319.4	0.202636	0.725258	0.817232	1.04905	0.0690865	-	-	insig
MWSslk208	301.22	301.22	302.225	C20H30O2	[M-H]-	Kaurenoic Acid*	贝壳杉烯酸*	Terpenoids	萜类	Ditepenoids	二萜	3	6730-83-2	9106	8812.83	9114.76	9898.42	9822.78	8052.04	0.213814	0.723988	0.817232	0.973368	-0.0389424	C11874	ko00904,ko01100,ko01110	insig
Zjrp080668	869.48	423.36	868.482	C45H72O16	[M+H]+	Koryoginsenoside R1	红参皂苷 R1	Terpenoids	萜类	Triterpene Saponin	三萜皂苷	3	-	1.07477e+06	1.22082e+06	1.18186e+06	1.15764e+06	1.14769e+06	1.16753e+06	0.00230484	0.975322	0.975322	1.00132	0.00190746	-	-	insig
Cmmn013378	301.22	301.22	302.225	C20H30O2	[M-H]-	Levopimaric acid*	左旋海松酸*	Terpenoids	萜类	Ditepenoids	二萜	3	79-54-9	34876.5	31871.8	33025.3	45454.1	43739.5	12733.7	0.196715	0.952395	0.970929	0.978869	-0.0308127	-	-	insig
mws1430	425.38	95.09	424.37	C30H48O	[M+H]+	Lup-20(29)-en-3-one (Lupenone)	羽扇豆-20(29)-烯-3-酮 (羽扇豆烯酮)	Terpenoids	萜类	Triterpene	三萜	3	1617-70-5	97108	107798	83180.5	8870.91	10106.4	11387.5	1.31975	0.00637665	0.0339345	9.48752	3.24603	C16990	-	up
Lsjp211254	423.36	203.18	422.355	C30H46O	[M+H]+	Lupa-1,20(29)-dien-3-one (Glochidone)	羽扇豆烷-1,20(29)-二烯-3-酮 (算盘子酮)	Terpenoids	萜类	Triterpene	三萜	3	-	1.23677e+06	1.43666e+06	1.5752e+06	1.19289e+06	989038	1.30748e+06	0.894104	0.135082	0.229299	1.21758	0.284013	-	-	insig
Zmjp012331	457.37	439.36	456.36	C30H48O3	[M+H]+	Lupa-12,20(29)-diene-3,27,28-triol (Oleanderol)	羽扇豆烷-12,20(29)-二烯-3,27,28-三醇 (Oleanderol)	Terpenoids	萜类	Triterpene	三萜	3	114906-01-3	7066.04	9904.86	11452.2	0	0	0	1.31028	0.0178847	0.052405	#DIV/0!	#DIV/0!	-	-	up
Hmcn001415	387.13	225.07	388.137	C17H24O10	[M-H]-	Majoroside	珠子参苷; 大车前草苷	Terpenoids	萜类	Monoterpenoids	倍萜	2	134140-02-6	302884	276878	272699	221821	266696	254424	0.974611	0.0973908	0.175651	1.14741	0.198386	-	-	insig
Zbrp003382	963.549	423.364	962.545	C48H82O19	[M+H]+	Majoroside F1*	珠子参苷 F1*	Terpenoids	萜类	Triterpene Saponin	三萜皂苷	3	114128-16-4	2.95072e+06	2.93862e+06	3.49508e+06	4.15392e+06	3.15446e+06	3.46897e+06	0.74838	0.265068	0.379742	0.870753	-0.199664	-	-	insig
Lmzp004450	817.49	143.11	816.487	C42H72O15	[M+H]+	Majoroside R1	珠子参苷 R1	Terpenoids	萜类	Triterpene Saponin	三萜皂苷	3	-	30529.6	24723.2	38623.5	27194.1	27546.8	33902.6	0.201163	0.728227	0.817232	1.05903	0.0827458	-	-	insig
Lmzp004643	787.49	143.11	786.477	C41H70O14	[M+H]+	Majoroside R2	珠子参苷 R2	Terpenoids	萜类	Triterpene Saponin	三萜皂苷	3	-	91641.4	89563.8	78096.1	121581	134305	136796	1.27017	0.0022533	0.0206894	0.660334	-0.598733	-	-	insig
Lmmn005092	955.46	955.46	956.462	C47H72O20	[M-H]-	Medicagenic acid-3-O-glucuronide-28-O-rhamnosyl(1,2)-arabinoside	苜蓿酸-3-O-葡萄糖醛酸苷-28-O-鼠李糖基(1,2)-阿拉伯糖苷	Terpenoids	萜类	Triterpene Saponin	三萜皂苷	3	-	472786	466968	572751	1.07134e+06	1.23356e+06	1.06352e+06	1.29889	0.00157905	0.0159484	0.449025	-1.15513	-	-	down
Lmmn005003	1087.51	1087.5	1088.5	C52H80O24	[M-H]-	Medicagenic acid-3-O-glucuronide-28-O-xylosyl(1,4)-rhamnosyl(1,2)-arabinoside	苜蓿酸-3-O-葡萄糖醛酸苷-28-O-木糖基(1,4)-鼠李糖基(1,2)-阿拉伯糖苷	Terpenoids	萜类	Triterpene Saponin	三萜皂苷	3	128192-15-4	18970.4	31275.1	38267.3	48175.2	40154	36678.9	0.858703	0.153915	0.254842	0.708057	-0.498062	-	-	insig
Lmhn011365	455.35	455.35	456.36	C30H48O3	[M-H]-	Morolic acid*	模绕酸*	Terpenoids	萜类	Triterpene	三萜	1	559-68-2	5690.86	5692.98	6257.76	7709.52	7370.29	6080.53	0.987432	0.129161	0.223817	0.83371	-0.262382	-	-	insig
Zjsp091302	1211.64	295.1	1210.63	C58H98O26	[M+H]+	Notoginsenoside Fc	三七皂苷 Fc	Terpenoids	萜类	Triterpene Saponin	三萜皂苷	3	88122-52-5	60533.4	111814	77705.6	21145.2	16987.8	21500.4	1.27787	0.0508126	0.111567	4.19317	2.06804	-	-	up
Hmsn004349	1077.6	1077.6	1078.59	C53H90O22	[M-H]-	Notoginsenoside L	三七皂苷 L	Terpenoids	萜类	Triterpene Saponin	三萜皂苷	3	-	23593.1	22699.1	35264.8	39550.2	20268.3	27221.2	0.133757	0.806571	0.873445	0.93701	-0.0938638	-	-	insig
Zjsp091313	963.55	423.36	962.545	C48H82O19	[M+H]+	Notoginsenoside M*	三七皂苷 M*	Terpenoids	萜类	Triterpene Saponin	三萜皂苷	3	-	2.88017e+06	3.80029e+06	3.36589e+06	2.53966e+06	4.79369e+06	3.16666e+06	0.0489798	0.849424	0.910367	0.956794	-0.0637191	-	-	insig
Zjsp091314	963.548	423.361	962.545	C48H82O19	[M+H]+	Notoginsenoside N*	三七皂苷 N*	Terpenoids	萜类	Triterpene Saponin	三萜皂苷	2	-	243607	430163	319748	182358	113705	146636	1.16937	0.0631899	0.128933	2.24423	1.16622	-	-	up
mws1721	931.53	799.49	932.534	C47H80O18	[M-H]-	Notoginsenoside R1	三七皂苷 R1	Terpenoids	萜类	Triterpene Saponin	三萜皂苷	1	80418-24-2	3.31312e+06	3.28275e+06	3.16179e+06	3.41876e+06	3.25799e+06	3.06342e+06	0.0525911	0.962207	0.97183	1.0018	0.00258901	C08961	-	insig
mws4038	769.47	475.38	770.482	C41H70O13	[M-H]-	Notoginsenoside R2	三七皂苷 R2	Terpenoids	萜类	Triterpene Saponin	三萜皂苷	3	80418-25-3	1.84186e+06	2.05918e+06	2.07816e+06	1.69092e+06	2.1872e+06	1.86685e+06	0.335144	0.666155	0.781945	1.04077	0.057651	-	-	insig
Hmsn002150	961.55	799.48	962.545	C48H82O19	[M-H]-	Notoginsenoside R6	三七皂苷 R6	Terpenoids	萜类	Triterpene Saponin	三萜皂苷	3	-	15585.2	15956.7	8980.01	8696	13868.7	9300.65	0.578414	0.365325	0.49862	1.27166	0.346715	-	-	insig
Hmsp005537	655.46	439.36	654.434	C36H62O10	[M+H]+	Notoginsenoside R9	三七皂苷 R9	Terpenoids	萜类	Triterpene Saponin	三萜皂苷	2	-	636671	808321	739458	435161	398903	473497	1.25653	0.0160855	0.0517421	1.67063	0.740391	-	-	insig
Hmsn004091	1107.59	1107.59	1108.6	C54H92O23	[M-H]-	Notoginsenoside Rb1	三七皂苷 Rb1	Terpenoids	萜类	Triterpene Saponin	三萜皂苷	3	-	2.68428e+07	2.66413e+07	2.14567e+07	2.15958e+07	2.12317e+07	1.69433e+07	0.965474	0.0956833	0.174443	1.2538	0.32631	-	-	insig
Zjrp080913	787.48	421.35	786.477	C41H70O14	[M+H]+	Notoginsenoside Rw2	三七皂苷 Rw2	Terpenoids	萜类	Triterpene Saponin	三萜皂苷	2	-	661443	573531	760922	729062	636295	722455	0.345978	0.653084	0.77148	0.955975	-0.0649546	-	-	insig
Zjrn080623	751.47	619.42	752.471	C41H68O12	[M-H]-	Notoginsenoside T5*	三七皂苷 T5*	Terpenoids	萜类	Triterpene Saponin	三萜皂苷	2	769932-34-5	20524.5	40326.2	12492.5	26407.6	38074	40249.9	0.700685	0.343213	0.477718	0.700297	-0.51396	-	-	insig
Lskp211459	439.36	203.18	438.35	C30H46O2	[M+H]+	Olean-12-ene-3,16-dione (Maniladione)	齐墩果-12-烯-3,16-二酮 (Maniladione)	Terpenoids	萜类	Triterpene	三萜	3	-	320549	314643	346453	323683	356048	315253	0.180391	0.793251	0.870852	0.986594	-0.0194716	-	-	insig
Hmmp006067	798.5	439.36	780.466	C42H68O13	[M+NH4]+	Oleanolic acid-3-O-glucosyl(1→2)glucoside	齐墩果酸-3-O-葡萄糖基(1→2)葡萄糖苷	Terpenoids	萜类	Triterpene Saponin	三萜皂苷	3	-	294870	275900	275541	83796	80216.7	75012.6	1.32304	0.00022253	0.005432	3.54068	1.82402	-	-	up
Zjrn080667	855.48	811.49	856.482	C44H72O16	[M-H]-	PPT-(Glc-Xyl)-malonyl	原人参三醇-(Glc-Xyl)-丙二酰	Terpenoids	萜类	Triterpene Saponin	三萜皂苷	3	-	663539	651384	746126	1.53719e+06	1.38262e+06	1.55838e+06	1.3118	0.000920213	0.0115813	0.460242	-1.11954	-	-	down
Zjrn080619	679.45	619.42	680.45	C38H64O10	[M-H]-	PPT-2H-Glc	去二氢原人参三醇-Glc	Terpenoids	萜类	Triterpene Saponin	三萜皂苷	3	-	2.51729e+06	2.63269e+06	2.56739e+06	4.64503e+06	4.58605e+06	4.38647e+06	1.32138	0.000345223	0.00581126	0.566722	-0.819286	-	-	insig
Zjrp080923	1019.54	423.37	1018.53	C50H82O21	[M+H]+	PPT-Glc-(Glc-Xyl)-malonyl	丙二酰-原人参三醇-Glc-(Glc-Xyl)	Terpenoids	萜类	Triterpene Saponin	三萜皂苷	3	-	9618.96	10518.9	8047.81	36167.7	26700.3	31225.3	1.30047	0.0110119	0.0408874	0.29955	-1.73913	-	-	down
Zjrn080660	841.499	781.477	842.503	C44H74O15	[M-H]-	PPT-Glc-Glc-acetyl*	PPT-Glc-Glc-乙酰基*	Terpenoids	萜类	Triterpene Saponin	三萜皂苷	3	-	8.56059e+06	9.34492e+06	8.8066e+06	9.15507e+06	8.88621e+06	8.79104e+06	0.114394	0.886048	0.927366	0.99552	-0.00647792	-	-	insig
Zjrp081023	887.5	441.37	886.493	C45H74O17	[M+H]+	PPT-Glc-Glc-malonyl	丙二酰-原人参三醇-Glc-Glc	Terpenoids	萜类	Triterpene Saponin	三萜皂苷	3	-	36221.7	32561.3	41519.3	32840.6	19494.6	20480.2	1.02418	0.081029	0.154414	1.51482	0.599147	-	-	insig
Zjrn080657	825.51	765.48	826.508	C44H74O14	[M-H]-	PPT-Glc-Rha-acetyl*	原人参三醇-Glc-Rha-acetyl*	Terpenoids	萜类	Triterpene Saponin	三萜皂苷	3	-	1.33151e+06	1.15486e+06	1.31761e+06	1.59288e+06	1.52124e+06	1.54567e+06	1.20172	0.0259577	0.0705635	0.81634	-0.292759	-	-	insig
Zjrp080625	765.48	423.36	764.471	C42H68O12	[M+H]+	PPT-Glc-adipoyl	原人参三醇-Glc-adipoyl	Terpenoids	萜类	Triterpene Saponin	三萜皂苷	3	-	467242	443755	444274	405548	393509	403245	1.26108	0.0108437	0.0408874	1.12723	0.172783	-	-	insig
Zjrn080690	1015.55	971.56	1016.56	C51H84O20	[M-H]-	PPT-Rha-Glc-Rha-malonyl	原人参三醇-Rha-Glc-Rha-malonyl	Terpenoids	萜类	Triterpene Saponin	三萜皂苷	3	-	792963	790562	826234	579200	591805	623333	1.30467	0.000329744	0.00581126	1.34298	0.425436	-	-	insig
Lmbn014696	301.22	301.22	302.225	C20H30O2	[M-H]-	Pimaric acid*	海松酸*	Terpenoids	萜类	Ditepenoids	二萜	3	127-27-5	79396.9	83916.9	92120	98755.3	99604.9	101325	1.16502	0.053128	0.115396	0.852341	-0.230498	C09159	-	insig
Zaxn005652	315.2	315.2	316.204	C20H28O3	[M-H]-	Pisiferic acid	日本花柏酸	Terpenoids	萜类	Ditepenoids	二萜	3	67494-15-9	74988.4	72691.9	84420.7	77953.4	78585.5	84615	0.471541	0.517889	0.657947	0.96246	-0.0552011	C09163	ko00904,ko01110	insig
Zbrp004071	973.5	423.36	972.493	C48H76O20	[M+H]+	Protopanaxatriol-di(malonylglucoside)	原人参三醇-二(丙二酰葡萄糖苷)	Terpenoids	萜类	Triterpene Saponin	三萜皂苷	3	-	48192.6	46818.1	39932.7	51314.6	50265.5	40202.3	0.305966	0.631856	0.755236	0.951763	-0.0713252	-	-	insig
mws4027	655.44	457.33	654.434	C36H62O10	[M+H]+	Pseudoginsenoside RT5	拟人参皂苷 RT5	Terpenoids	萜类	Triterpene Saponin	三萜皂苷	2	98474-78-3	274518	374856	272675	82964.3	107587	102382	1.29155	0.0207877	0.0591424	3.14765	1.65428	-	-	up
Lmzn004494	1149.61	1107.59	1150.61	C56H94O24	[M-H]-	Quinquenoside R1	西洋参皂苷 R1	Terpenoids	萜类	Triterpene Saponin	三萜皂苷	2	85013-02-1	147749	139182	144419	168861	173817	175685	1.2924	0.00100551	0.0115813	0.832139	-0.265104	-	-	insig
HJN032	799.49	637.43	800.492	C42H72O14	[M-H]-	Sanchirhinoside A4*	三七皂苷 A4*	Terpenoids	萜类	Triterpene Saponin	三萜皂苷	1	-	869954	986927	831877	874055	933621	803526	0.278191	0.689317	0.800241	1.0297	0.0422258	-	-	insig
Zbrp003629	933.54	441.37	932.534	C47H80O18	[M+H]+	Sanchirhinoside A5	三七皂苷 A5	Terpenoids	萜类	Triterpene Saponin	三萜皂苷	1	-	1.14073e+06	1.60084e+06	1.67932e+06	2.41229e+06	564238	2.54579e+06	0.0546523	0.628476	0.755236	0.800551	-0.320936	-	-	insig
HJN029	1093.58	1093.58	1094.59	C53H90O23	[M-H]-	Sanchirhinoside A6	三七皂苷 A6	Terpenoids	萜类	Triterpene Saponin	三萜皂苷	3	-	763490	945931	877376	909887	1.02039e+06	918310	0.744875	0.253915	0.374793	0.908099	-0.139078	-	-	insig
Lmzn004691	955.49	793.44	956.498	C48H76O19	[M-H]-	Saponin V*	皂角苷 V*	Terpenoids	萜类	Triterpene Saponin	三萜皂苷	1	-	64948.7	64794.5	57636.6	129910	159084	139456	1.30582	0.00751623	0.0339345	0.437343	-1.19316	-	-	down
Llhp011901	781.41	295.08	780.409	C44H60O12	[M+H]+	Serratagenic Acid caffeyl arabinoside	三对节酸咖啡酰阿拉伯糖苷	Terpenoids	萜类	Triterpene Saponin	三萜皂苷	3	-	1.06204e+06	918610	1.14234e+06	301754	318250	292917	1.31712	0.00721089	0.0339345	3.42088	1.77437	-	-	up
Zmcp005775	1089.54	439.36	1088.54	C53H84O23	[M+H]+	Stipuleanoside R2	屏边三七皂苷 R2	Terpenoids	萜类	Triterpene Saponin	三萜皂苷	3	96627-72-4	226058	403082	248559	278097	387271	328251	0.454216	0.586325	0.72218	0.883335	-0.178968	-	-	insig
mws1526	359.13	197.08	358.126	C16H22O9	[M+H]+	Sweroside	獐牙菜苷	Terpenoids	萜类	Monoterpenoids	倍萜	3	14215-86-2	89489.6	95280	67339.4	97955.8	96740.2	71792.8	0.246243	0.711084	0.81365	0.94604	-0.0800267	C17071	-	insig
Zmdn004764	493.17	331.12	494.179	C24H30O11	[M-H]-	Syringopicroside	丁香苦苷	Terpenoids	萜类	Monoterpenoids	倍萜	3	29118-80-7	143661	134463	112410	71519.3	61618.4	88483.5	1.20949	0.0104137	0.0404534	1.76217	0.817351	-	-	insig
Zmcp005855	927.49	439.36	926.487	C47H74O18	[M+H]+	Tarasaponin I	Tarasaponin I	Terpenoids	萜类	Triterpene Saponin	三萜皂苷	3	-	463925	554070	594946	657914	661560	611220	1.01117	0.0958574	0.174443	0.83542	-0.259426	-	-	insig
Zmcp105857	1089.55	439.36	1088.54	C53H84O23	[M+H]+	Tarasaponin IV*	龙牙锪木皂苷IV*	Terpenoids	萜类	Triterpene Saponin	三萜皂苷	3	156980-31-3	311273	298326	367979	373986	267916	422541	0.308701	0.6081	0.739977	0.918394	-0.122816	-	-	insig
HJN033	841.5	781.48	842.503	C44H74O15	[M-H]-	Vinaginsenoside R1*	Vina-人参皂苷 R1*	Terpenoids	萜类	Triterpene Saponin	三萜皂苷	1	784213-14-5	2.10804e+06	2.39892e+06	1.53109e+06	2.05717e+06	1.58923e+06	1.3049e+06	0.623215	0.34335	0.477718	1.21949	0.286278	-	-	insig
Zjrn080662	841.5	781.47	842.503	C44H74O15	[M-H]-	Yesanchinoside D	Yesanchinoside D	Terpenoids	萜类	Triterpene Saponin	三萜皂苷	1	-	918196	933105	663113	278057	378773	281093	1.26829	0.0168991	0.0517421	2.68083	1.42268	-	-	up
Zjrp083015	1109.61	309.12	1108.6	C54H92O23	[M+H]+	Yesanchinoside E	Yesanchinoside E	Terpenoids	萜类	Triterpene Saponin	三萜皂苷	1	-	634931	907485	880672	442304	541863	350217	1.15332	0.0317148	0.0771855	1.81589	0.860673	-	-	insig
Zjrp083012	787.49	143.11	786.477	C41H70O14	[M+H]+	Yesanchinoside R2	Yesanchinoside R2	Terpenoids	萜类	Triterpene Saponin	三萜皂苷	2	-	204618	189994	222657	272664	270823	279854	1.26192	0.0129455	0.0444587	0.749712	-0.415591	-	-	insig
Lmzn004931	793.44	631.37	794.445	C42H66O14	[M-H]-	Zingibroside R1	姜状三七苷 R1	Terpenoids	萜类	Triterpene Saponin	三萜皂苷	3	80930-74-1	5625.53	4169.54	5595.89	4451.78	4319.95	3866.96	0.874441	0.187759	0.296307	1.21777	0.284237	-	-	insig
Zjrp080683	947.56	325.11	946.55	C48H82O18	[M+H]+	chikusetsusaponin FK1*	竹节皂苷 FK1*	Terpenoids	萜类	Triterpene Saponin	三萜皂苷	2	-	1.27328e+06	1.0572e+06	1.34291e+06	363790	285506	339006	1.30941	0.00611642	0.0339345	3.71686	1.89409	-	-	up
Zjrp080919	947.56	325.11	946.55	C48H82O18	[M+H]+	chikusetsusaponin FK7*	竹节皂苷 FK7*	Terpenoids	萜类	Triterpene Saponin	三萜皂苷	2	-	4.59235e+06	3.46355e+06	3.30398e+06	1.52188e+06	2.05454e+06	1.73325e+06	1.24916	0.0261993	0.0705635	2.13947	1.09725	-	-	up
MWS1962	153.13	83.05	152.12	C10H16O	[M+H]+	cis-Citral	柠檬醛	Terpenoids	萜类	Monoterpenoids	倍萜	3	5392-40-5	71580.2	37728.8	74673.2	60331	66878.9	63172.8	0.230146	0.874384	0.922601	0.96638	-0.0493369	C09847	ko01110	insig
Zjrp080631	771.49	423.36	770.482	C41H70O13	[M+H]+	ginsenoside F3	人参皂苷 F3	Terpenoids	萜类	Triterpene Saponin	三萜皂苷	2	62025-50-7	1.50359e+06	1.44766e+06	1.32097e+06	1.42645e+06	1.53732e+06	1.69719e+06	0.745338	0.254191	0.374793	0.916596	-0.125643	-	-	insig
Zjrp080630	771.49	441.37	770.482	C41H70O13	[M+H]+	ginsenoside F5	人参皂苷 F5	Terpenoids	萜类	Triterpene Saponin	三萜皂苷	2	189513-26-6	395833	342319	376517	540453	540454	577774	1.28897	0.00102755	0.0115813	0.672022	-0.57342	-	-	insig
Zjsp091335	785.5	407.37	784.497	C42H72O13	[M+H]+	ginsenoside R-Rg3	人参皂苷 R-Rg3	Terpenoids	萜类	Triterpene Saponin	三萜皂苷	3	-	64993.5	53550.8	59814.1	39329.2	35424.5	37938.1	1.27622	0.0143	0.0473541	1.58271	0.662397	-	-	insig
Zjsp091308	1079.6	325.12	1078.59	C53H90O22	[M+H]+	ginsenoside Rb2*	人参皂苷 Rb2*	Terpenoids	萜类	Triterpene Saponin	三萜皂苷	2	11021-13-9	309271	487578	532144	316459	369269	394608	0.602033	0.348823	0.479336	1.23017	0.298853	-	-	insig
Zjrp081026	933.54	295.1	932.534	C47H80O18	[M+H]+	ginsenoside Re4	人参皂苷 Re4	Terpenoids	萜类	Triterpene Saponin	三萜皂苷	1	-	1.35398e+06	1.63882e+06	1.49698e+06	888863	886407	1.19538e+06	1.16495	0.0199239	0.0574947	1.51138	0.595864	-	-	insig
Zjrp081039	817.49	143.11	816.487	C42H72O15	[M+H]+	ginsenoside Re5	人参皂苷 Re5	Terpenoids	萜类	Triterpene Saponin	三萜皂苷	3	-	34433.9	24931.8	22978.1	33901.5	35315.5	30628.5	0.821017	0.235767	0.358083	0.824712	-0.278038	-	-	insig
Zjrp080648	801.5	441.37	800.492	C42H72O14	[M+H]+	ginsenoside Rf	人参皂苷 Rf	Terpenoids	萜类	Triterpene Saponin	三萜皂苷	2	52286-58-5	121430	113531	65515.4	159360	47039.1	57970.8	0.36786	0.782694	0.866801	1.13658	0.184698	C08945	-	insig
Zjrp080647	801.5	423.36	800.492	C42H72O14	[M+H]+	ginsenoside Rg7/Ib	人参皂苷 Rg7/Ib	Terpenoids	萜类	Triterpene Saponin	三萜皂苷	1	-	5.59054e+06	5.79976e+06	5.54205e+06	6.50153e+06	5.21979e+06	4.99134e+06	0.158443	0.891313	0.928068	1.01314	0.0188402	-	-	insig
Zjrp080632	783.487	423.362	782.482	C42H70O13	[M+H]+	ginsenoside Rh14*	人参皂苷 Rh14*	Terpenoids	萜类	Triterpene Saponin	三萜皂苷	3	-	4.7922e+06	5.94276e+06	4.61691e+06	4.29714e+06	3.28568e+06	3.16812e+06	1.09168	0.0503343	0.111567	1.42795	0.51395	-	-	insig
Zjrp080633	783.49	423.36	782.482	C42H70O13	[M+H]+	ginsenoside Rh15	人参皂苷 Rh15	Terpenoids	萜类	Triterpene Saponin	三萜皂苷	2	-	1.11056e+06	1.26752e+06	1.13129e+06	290476	195113	368081	1.28148	0.000227751	0.005432	4.11092	2.03946	-	-	up
Zjrp080634	783.49	423.36	782.482	C42H70O13	[M+H]+	ginsenoside Rh17	人参皂苷 Rh17	Terpenoids	萜类	Triterpene Saponin	三萜皂苷	2	-	137909	115652	149787	64525.5	68014.2	51156.6	1.27167	0.00746646	0.0339345	2.19573	1.1347	-	-	up
Zjrp080918	945.54	325.12	944.534	C48H80O18	[M+H]+	ginsenoside Rh18	人参皂苷 Rh18	Terpenoids	萜类	Triterpene Saponin	三萜皂苷	2	-	317467	354326	372162	265152	243116	269016	1.23594	0.0166707	0.0517421	1.34308	0.425546	-	-	insig
Zjrp081006	637.43	421.35	636.424	C36H60O9	[M+H]+	ginsenoside Rh7/8	人参皂苷 Rh7/8	Terpenoids	萜类	Triterpene Saponin	三萜皂苷	2	-	4.35861e+06	3.89427e+06	3.91002e+06	2.95714e+06	2.79677e+06	2.75549e+06	1.28929	0.00777775	0.0339345	1.42935	0.515356	-	-	insig
Zjrp081056	605.44	407.36	604.434	C36H60O7	[M+H]+	ginsenoside Rk2	人参皂苷 Rk2	Terpenoids	萜类	Triterpene Saponin	三萜皂苷	3	364779-14-6	149442	162837	175325	88049.7	79454.6	90810	1.30089	0.00345107	0.0232372	1.88764	0.91658	-	-	insig
Zjrp081029	755.49	425.38	754.487	C41H70O12	[M+H]+	gypenoside XIII/ginsenoside Mc	绞股蓝皂苷 XIII/人参皂苷 Mc	Terpenoids	萜类	Triterpene Saponin	三萜皂苷	3	-	303267	135005	67828.5	403891	464352	431896	1.04754	0.0559456	0.11844	0.389266	-1.36117	-	-	down
Zjrp080684	947.56	325.11	946.55	C48H82O18	[M+H]+	gypenoside-XVII*	绞股蓝苷-XVII*	Terpenoids	萜类	Triterpene Saponin	三萜皂苷	2	259795-16-9	3.75566e+06	3.83207e+06	3.65451e+06	1.54038e+06	1.87243e+06	2.05671e+06	1.28924	0.00301549	0.0232372	2.05544	1.03944	-	-	up
Zjrn080624	751.47	619.42	752.471	C41H68O12	[M-H]-	iso-notoginsenoside T5*	异三七皂苷T5*	Terpenoids	萜类	Triterpene Saponin	三萜皂苷	2	-	37615.2	31754.7	59087.1	38304.7	27618.3	37873.9	0.532218	0.436043	0.56462	1.23758	0.307522	-	-	insig
Zjrp081034	801.5	143.1	800.492	C42H72O14	[M+H]+	majoroside F2	珠子参苷 F2	Terpenoids	萜类	Triterpene Saponin	三萜皂苷	3	114019-97-5	66557.5	63966.7	94814.3	137201	88068.7	102865	0.955943	0.132835	0.227395	0.686727	-0.542191	-	-	insig
Zjrp080686	963.55	423.36	962.545	C48H82O19	[M+H]+	majoroside F6*	珠子参苷 F6*	Terpenoids	萜类	Triterpene Saponin	三萜皂苷	2	125310-00-1	263841	399142	242246	161946	98801.9	155670	1.15147	0.0640515	0.129384	2.17384	1.12025	-	-	up
Zjrp080702	1195.61	411.113	1194.6	C57H94O26	[M+H]+	malonyl ginsenoside Rb1	丙二酰人参皂苷Rb1	Terpenoids	萜类	Triterpene Saponin	三萜皂苷	2	-	5.28787e+06	6.44692e+06	5.05022e+06	6.08666e+06	6.30894e+06	14272033	0.739392	0.345281	0.477718	0.629415	-0.667917	-	-	insig
Zjrp080699	1165.6	411.11	1164.59	C56H92O25	[M+H]+	malonyl ginsenoside Rc	丙二酰人参皂苷 Rc	Terpenoids	萜类	Triterpene Saponin	三萜皂苷	3	-	39930.6	31697.1	29045.1	100438	10362.6	68995	0.206734	0.423203	0.553406	0.559928	-0.836687	-	-	insig
Zjrp080691	1033.56	411.11	1032.55	C51H84O21	[M+H]+	malonyl ginsenoside Rd	丙二酰人参皂苷 Rd	Terpenoids	萜类	Triterpene Saponin	三萜皂苷	3	-	1.0405e+06	1.4016e+06	1.14684e+06	700358	582839	1.12856e+06	0.934231	0.129637	0.223817	1.4881	0.573475	-	-	insig
Zjrp080692	1033.55	423.36	1032.55	C51H84O21	[M+H]+	malonyl ginsenoside Re*	丙二酰人参皂苷 Re*	Terpenoids	萜类	Triterpene Saponin	三萜皂苷	3	-	49645.6	35374.8	36238.4	42387.6	26099.1	55053.2	0.0381388	0.9415	0.965396	0.981535	-0.026888	-	-	insig
Zjrp080670	887.5	423.36	886.493	C45H74O17	[M+H]+	malonyl ginsenoside Rg1	丙二酰人参皂苷 Rg1	Terpenoids	萜类	Triterpene Saponin	三萜皂苷	2	-	3.56925e+06	3.91213e+06	4.14803e+06	4.30586e+06	4.31579e+06	4.46974e+06	1.05908	0.0898909	0.166587	0.888324	-0.170841	-	-	insig
Zjsp091303	1211.64	457.15	1210.63	C58H98O26	[M+H]+	notoginsenoside FP2	三七皂苷 FP2	Terpenoids	萜类	Triterpene Saponin	三萜皂苷	3	-	82587.5	111302	170312	30907.9	15433.6	24679.8	1.24663	0.05933	0.122942	5.12806	2.35841	-	-	up
Zjsp091301	1241.65	325.11	1240.65	C59H100O27	[M+H]+	notoginsenoside Fa/R4	三七皂苷 Fa/R4	Terpenoids	萜类	Triterpene Saponin	三萜皂苷	2	-	1.34034e+06	909601	2.00306e+06	192742	143173	203665	1.2853	0.0596449	0.122942	7.88206	2.97857	-	-	up
Zjrp080920	947.56	423.36	946.55	C48H82O18	[M+H]+	notoginsenoside K	三七皂苷 K	Terpenoids	萜类	Triterpene Saponin	三萜皂苷	2	-	1.73629e+06	1.12113e+06	1.38672e+06	867050	519617	638485	1.17461	0.0332608	0.0790432	2.09571	1.06744	-	-	up
Zjrp080924	1079.6	325.11	1078.59	C53H90O22	[M+H]+	notoginsenoside Lb*	三七皂苷 Lb*	Terpenoids	萜类	Triterpene Saponin	三萜皂苷	2	-	348538	353634	437010	276343	401771	446230	0.110331	0.937594	0.965396	1.0132	0.0189132	-	-	insig
Zjrp080685	963.55	423.36	962.545	C48H82O19	[M+H]+	notoginsenoside R3	三七皂苷 R3	Terpenoids	萜类	Triterpene Saponin	三萜皂苷	3	-	809881	588340	743158	753839	702939	760415	0.283872	0.741896	0.827972	0.965806	-0.0501953	-	-	insig
Zjsp091327	903.53	295.1	902.524	C46H78O17	[M+H]+	notoginsenoside RW1	三七皂苷 RW1	Terpenoids	萜类	Triterpene Saponin	三萜皂苷	2	-	405375	422967	364545	354514	273994	397203	0.743748	0.26213	0.379742	1.16299	0.217835	-	-	insig
Zjsp091329	899.53	325.11	898.529	C47H78O16	[M+H]+	notoginsenoside SFt3	三七皂苷 SFt3	Terpenoids	萜类	Triterpene Saponin	三萜皂苷	2	-	56860.4	72779.3	92054.6	75122.3	92253.9	78951.8	0.489617	0.524568	0.662267	0.899996	-0.152009	-	-	insig
Zjsp091330	899.53	295.1	898.529	C47H78O16	[M+H]+	notoginsenoside SFt4	三七皂苷 SFt4	Terpenoids	萜类	Triterpene Saponin	三萜皂苷	2	-	1.17781e+06	1.37786e+06	1.42068e+06	1.18815e+06	1.59024e+06	1.30854e+06	0.14837	0.808585	0.873445	0.972944	-0.0395709	-	-	insig
Zjsp091332	801.49	163.06	800.492	C42H72O14	[M+H]+	notoginsenoside U	三七皂苷 U	Terpenoids	萜类	Triterpene Saponin	三萜皂苷	3	-	6.34136e+06	6.84378e+06	5.57173e+06	7.31314e+06	6.4532e+06	7.35652e+06	0.838651	0.17409	0.28133	0.887989	-0.171386	-	-	insig
Zjrp080612	655.44	143.11	654.434	C36H62O10	[M+H]+	notopanaxoside-A or isomer*	三七皂苷-A或异构体*	Terpenoids	萜类	Triterpene Saponin	三萜皂苷	2	-	341352	359234	286450	79708.7	96742.2	112850	1.30016	0.00334818	0.0232372	3.4118	1.77053	-	-	up
Zjrp081005	633.39	439.36	632.392	C36H56O9	[M+H]+	oleanolic acid-GlurA	齐墩果酸-葡萄糖醛酸	Terpenoids	萜类	Triterpene Saponin	三萜皂苷	3	-	230728	264762	243529	280865	342083	272292	0.998568	0.126593	0.222363	0.825498	-0.276664	-	-	insig
Zjrn080627	769.47	637.43	770.482	C41H70O13	[M-H]-	pseudoginsenoside Rt3	假人参皂苷 Rt3	Terpenoids	萜类	Triterpene Saponin	三萜皂苷	1	-	549912	637438	591519	298952	433242	286556	1.19491	0.0168102	0.0517421	1.74613	0.80416	-	-	insig
Zjrp080611	655.44	143.11	654.434	C36H62O10	[M+H]+	pseudoginsenoside Rt4	假人参皂苷 Rt4	Terpenoids	萜类	Triterpene Saponin	三萜皂苷	2	-	412477	611066	490323	369075	377709	382133	1.02805	0.155902	0.256034	1.34099	0.423298	-	-	insig
Zjrp080925	1123.59	487.17	1122.58	C54H90O24	[M+H]+	quinquenoside IV	喹啉苷 IV	Terpenoids	萜类	Triterpene Saponin	三萜皂苷	2	-	271867	336002	328200	270427	281427	166684	0.824222	0.177464	0.284507	1.30274	0.381552	-	-	insig
Zjrp080921	963.55	325.11	962.545	C48H82O19	[M+H]+	quinquenoside L2*	喹啉苷 L2*	Terpenoids	萜类	Triterpene Saponin	三萜皂苷	3	-	7.20205e+06	9.24575e+06	7.0734e+06	8.48119e+06	8.10239e+06	1.08133e+07	0.691453	0.30801	0.435091	0.858536	-0.22005	-	-	insig
Zjrp080608	639.45	423.36	638.439	C36H62O9	[M+H]+	sanchinoside B1	三七苷 B1	Terpenoids	萜类	Triterpene Saponin	三萜皂苷	3	97744-96-2	859467	745928	664205	1.67785e+06	1.25718e+06	1.09807e+06	1.1768	0.0648635	0.129727	0.562743	-0.829451	-	-	insig
Zjrp080917	933.54	423.36	932.534	C47H80O18	[M+H]+	sanchirchinoside A5	三七苷 A5	Terpenoids	萜类	Triterpene Saponin	三萜皂苷	1	-	1.57394e+06	2.21633e+06	2.47312e+06	2.29168e+06	1.60855e+06	2.70282e+06	0.156582	0.799525	0.872995	0.948561	-0.0761879	-	-	insig
Zjrn080653	811.49	751.46	812.492	C43H72O14	[M-H]-	sanchirhinoside A2	三七皂苷 A2	Terpenoids	萜类	Triterpene Saponin	三萜皂苷	1	-	2.45367e+06	2.34828e+06	2.40278e+06	3.82065e+06	3.62086e+06	3.71858e+06	1.31992	0.000246694	0.005432	0.645579	-0.631334	-	-	insig
Zjsp091318	947.55	425.38	946.55	C48H82O18	[M+H]+	saponin 1	saponin 1	Terpenoids	萜类	Triterpene Saponin	三萜皂苷	3	-	908053	758754	1.21673e+06	361476	233768	226976	1.26087	0.0271192	0.070695	3.50701	1.81024	-	-	up
