# Supplementary material for: Widely Targeted Metabolomic Analysis Reveals the Improvement in Panax notoginseng Triterpenoids Triggered by Arbuscular Mycorrhizal Fungi via UPLC–ESI–MS/MS
Source: Molecules. 2024 Jul 8;29(13):3235. doi: 10.3390/molecules29133235 (PMC11243182; doi:10.3390/molecules29133235)
Supplement: Supplementary file 1 [file molecules-29-03235-s001.zip › Table S2. List of differentially accumulated terpene metabolites in the Ce vs. CK dataset.xlsx]

## Sheet: Sheet1
Compounds	Class I	Class II	Formula	Ce-1	Ce-2	Ce-3	CK-1	CK-2	CK-3	VIP	P-value	FDR	Fold_Change	Log2FC	Type
(24S)-Pseudo-ginsenoside RT4*	Terpenoids	Triterpene Saponin	C36H62O10	322546	338152	307945	110352	109555	131037	1.31471	7.09291e-05	0.00473742	2.76011	1.46472	up
(3R,4S,6R)-p-Menth-1-ene-3,6-diol-3-O-β-D-glucoside*	Terpenoids	Monoterpenoids	C16H28O7	19145.2	19776.3	22721.6	6315.39	7574.2	10994.6	1.24276	0.00282995	0.0232372	2.4772	1.30871	up
(PPT-2H)-Glc-Rha	Terpenoids	Triterpene Saponin	C42H70O13	342372	316477	381684	127815	115626	107702	1.31341	0.00380369	0.0240108	2.96328	1.56719	up
(PPT-2H)-Rha-Glc	Terpenoids	Triterpene Saponin	C42H70O13	266259	204135	252402	88534.5	104587	13081.4	1.01049	0.0101503	0.0404534	3.50526	1.80952	up
10-O-[(E)-Caffeoyl]-geniposidic acid	Terpenoids	Monoterpenoids	C25H28O13	35241	32834.4	15343.9	61456.5	60671.2	47744.9	1.07141	0.0240304	0.066495	0.49107	-1.026	down
2,6-Dimethyl-6-hydroxy-2,7-octadienyl-β-D-glucoside (Betulalbuside A; Betulabuside A)	Terpenoids	Monoterpenoids	C16H28O7	186019	183948	171464	58851.9	53510.7	62404	1.31988	0.000117263	0.00473742	3.09802	1.63135	up
20(S)-Ginsenoside Rg3	Terpenoids	Triterpene Saponin	C42H72O13	106327	93781.3	101304	20699.5	23021	19380.8	1.32138	0.00103199	0.0115813	4.77664	2.256	up
3,12-Dihydroxyoleanan-28,13-olide (Oleanderolide)	Terpenoids	Triterpene	C30H48O4	23886.9	22683.7	23875.1	9011.14	10019.5	10499.6	1.31705	2.27684e-05	0.00229961	2.38554	1.25432	up
6'-O-Acetyl-ginsenoside Rg2*	Terpenoids	Triterpene Saponin	C44H74O14	4.44955e+06	4.26973e+06	4.54984e+06	1.62572e+06	1.55384e+06	1.6119e+06	1.32395	0.000401491	0.00583396	2.76933	1.46953	up
Blumenol A	Terpenoids	Monoterpenoids	C13H20O3	138221	161423	133175	311388	283954	286159	1.30302	0.000268911	0.005432	0.491002	-1.0262	down
Chikusetsusaponin LM1	Terpenoids	Triterpene Saponin	C41H70O13	71252.1	65936.8	66162.1	580517	349647	553277	1.30756	0.0278693	0.0712608	0.137081	-2.8669	down
Genipin-1-O-(2''-O-apiosyl)glucoside	Terpenoids	Monoterpenoids	C22H32O14	84046.7	79266.6	91656.7	245054	260862	227607	1.31757	0.00134621	0.0143124	0.347596	-1.52452	down
Geniposidic acid	Terpenoids	Monoterpenoids	C16H22O10	5278.8	8355.03	3229.13	18382.5	15294.4	14241.2	1.17855	0.0064912	0.0339345	0.351913	-1.50671	down
Ginsenoside 1	Terpenoids	Triterpene Saponin	C30H50O3	91801.3	107626	87047	28632.2	25257.2	27488.1	1.31654	0.00703394	0.0339345	3.52031	1.8157	up
Ginsenoside RG4	Terpenoids	Triterpene Saponin	C42H70O12	395320	429554	451462	210379	173042	159830	1.29731	0.000404334	0.00583396	2.34944	1.23232	up
Ginsenoside Rd*	Terpenoids	Triterpene Saponin	C48H82O18	3.52865e+06	3.64003e+06	4.35479e+06	2.0624e+06	1.56484e+06	1.82335e+06	1.27751	0.00560542	0.032512	2.11417	1.08009	up
Ginsenoside Re	Terpenoids	Triterpene Saponin	C48H82O18	45620.3	99328	86523.5	25094.7	26486.2	28275.9	1.19535	0.0887031	0.166587	2.89859	1.53535	up
Ginsenoside Rg2	Terpenoids	Triterpene Saponin	C42H72O13	606213	530811	706958	235530	263135	250206	1.2997	0.0170849	0.0517421	2.46235	1.30004	up
Ginsenoside Rg5	Terpenoids	Triterpene Saponin	C42H70O12	117531	53420	81188.8	38514.4	35688.7	27376.4	1.14893	0.109566	0.195862	2.48219	1.31161	up
Ginsenoside Ro*	Terpenoids	Triterpene Saponin	C48H76O19	64948.7	64794.5	57636.6	129910	159084	139456	1.30582	0.00751623	0.0339345	0.437343	-1.19316	down
Goyaglycoside F	Terpenoids	Triterpene Saponin	C42H68O13	222967	425376	254320	47650.1	54759.5	42204.1	1.29072	0.0562885	0.11844	6.2419	2.64199	up
Gypenoside XVII*	Terpenoids	Triterpene Saponin	C48H82O18	1.24329e+06	962207	1.12344e+06	368544	332298	346627	1.31265	0.0103071	0.0404534	3.17808	1.66815	up
Hederagenin-3-O-[rha(1-2)-ara]-28-O-[glc(1-6)glc]	Terpenoids	Triterpene Saponin	C53H84O22	87291.7	90272.6	111046	11183.3	14113.7	12615.6	1.31874	0.00730787	0.0339345	7.61251	2.92837	up
ISO-ginsenoside F2	Terpenoids	Triterpene Saponin	C42H72O13	496974	505680	499158	155255	151035	155988	1.32516	5.9048e-07	0.000119277	3.24872	1.69987	up
Jasminoside C	Terpenoids	Monoterpenoids	C16H24O7	248806	260002	364008	101636	107998	109485	1.28625	0.0367956	0.0854334	2.73509	1.45159	up
Lup-20(29)-en-3-one (Lupenone)	Terpenoids	Triterpene	C30H48O	97108	107798	83180.5	8870.91	10106.4	11387.5	1.31975	0.00637665	0.0339345	9.48752	3.24603	up
Lupa-12,20(29)-diene-3,27,28-triol (Oleanderol)	Terpenoids	Triterpene	C30H48O3	7066.04	9904.86	11452.2	0	0	0	1.31028	0.0178847	0.052405	#DIV/0!	#DIV/0!	up
Medicagenic acid-3-O-glucuronide-28-O-rhamnosyl(1,2)-arabinoside	Terpenoids	Triterpene Saponin	C47H72O20	472786	466968	572751	1.07134e+06	1.23356e+06	1.06352e+06	1.29889	0.00157905	0.0159484	0.449025	-1.15513	down
Notoginsenoside Fc	Terpenoids	Triterpene Saponin	C58H98O26	60533.4	111814	77705.6	21145.2	16987.8	21500.4	1.27787	0.0508126	0.111567	4.19317	2.06804	up
Notoginsenoside N*	Terpenoids	Triterpene Saponin	C48H82O19	243607	430163	319748	182358	113705	146636	1.16937	0.0631899	0.128933	2.24423	1.16622	up
Oleanolic acid-3-O-glucosyl(1→2)glucoside	Terpenoids	Triterpene Saponin	C42H68O13	294870	275900	275541	83796	80216.7	75012.6	1.32304	0.00022253	0.005432	3.54068	1.82402	up
PPT-(Glc-Xyl)-malonyl	Terpenoids	Triterpene Saponin	C44H72O16	663539	651384	746126	1.53719e+06	1.38262e+06	1.55838e+06	1.3118	0.000920213	0.0115813	0.460242	-1.11954	down
PPT-Glc-(Glc-Xyl)-malonyl	Terpenoids	Triterpene Saponin	C50H82O21	9618.96	10518.9	8047.81	36167.7	26700.3	31225.3	1.30047	0.0110119	0.0408874	0.29955	-1.73913	down
Pseudoginsenoside RT5	Terpenoids	Triterpene Saponin	C36H62O10	274518	374856	272675	82964.3	107587	102382	1.29155	0.0207877	0.0591424	3.14765	1.65428	up
Saponin V*	Terpenoids	Triterpene Saponin	C48H76O19	64948.7	64794.5	57636.6	129910	159084	139456	1.30582	0.00751623	0.0339345	0.437343	-1.19316	down
Serratagenic Acid caffeyl arabinoside	Terpenoids	Triterpene Saponin	C44H60O12	1.06204e+06	918610	1.14234e+06	301754	318250	292917	1.31712	0.00721089	0.0339345	3.42088	1.77437	up
Yesanchinoside D	Terpenoids	Triterpene Saponin	C44H74O15	918196	933105	663113	278057	378773	281093	1.26829	0.0168991	0.0517421	2.68083	1.42268	up
chikusetsusaponin FK1*	Terpenoids	Triterpene Saponin	C48H82O18	1.27328e+06	1.0572e+06	1.34291e+06	363790	285506	339006	1.30941	0.00611642	0.0339345	3.71686	1.89409	up
chikusetsusaponin FK7*	Terpenoids	Triterpene Saponin	C48H82O18	4.59235e+06	3.46355e+06	3.30398e+06	1.52188e+06	2.05454e+06	1.73325e+06	1.24916	0.0261993	0.0705635	2.13947	1.09725	up
ginsenoside Rh15	Terpenoids	Triterpene Saponin	C42H70O13	1.11056e+06	1.26752e+06	1.13129e+06	290476	195113	368081	1.28148	0.000227751	0.005432	4.11092	2.03946	up
ginsenoside Rh17	Terpenoids	Triterpene Saponin	C42H70O13	137909	115652	149787	64525.5	68014.2	51156.6	1.27167	0.00746646	0.0339345	2.19573	1.1347	up
gypenoside XIII/ginsenoside Mc	Terpenoids	Triterpene Saponin	C41H70O12	303267	135005	67828.5	403891	464352	431896	1.04754	0.0559456	0.11844	0.389266	-1.36117	down
gypenoside-XVII*	Terpenoids	Triterpene Saponin	C48H82O18	3.75566e+06	3.83207e+06	3.65451e+06	1.54038e+06	1.87243e+06	2.05671e+06	1.28924	0.00301549	0.0232372	2.05544	1.03944	up
majoroside F6*	Terpenoids	Triterpene Saponin	C48H82O19	263841	399142	242246	161946	98801.9	155670	1.15147	0.0640515	0.129384	2.17384	1.12025	up
notoginsenoside FP2	Terpenoids	Triterpene Saponin	C58H98O26	82587.5	111302	170312	30907.9	15433.6	24679.8	1.24663	0.05933	0.122942	5.12806	2.35841	up
notoginsenoside Fa/R4	Terpenoids	Triterpene Saponin	C59H100O27	1.34034e+06	909601	2.00306e+06	192742	143173	203665	1.2853	0.0596449	0.122942	7.88206	2.97857	up
notoginsenoside K	Terpenoids	Triterpene Saponin	C48H82O18	1.73629e+06	1.12113e+06	1.38672e+06	867050	519617	638485	1.17461	0.0332608	0.0790432	2.09571	1.06744	up
notopanaxoside-A or isomer*	Terpenoids	Triterpene Saponin	C36H62O10	341352	359234	286450	79708.7	96742.2	112850	1.30016	0.00334818	0.0232372	3.4118	1.77053	up
saponin 1	Terpenoids	Triterpene Saponin	C48H82O18	908053	758754	1.21673e+06	361476	233768	226976	1.26087	0.0271192	0.070695	3.50701	1.81024	up
