# Supplementary material for: Widely Targeted Metabolomic Analysis Reveals the Improvement in Panax notoginseng Triterpenoids Triggered by Arbuscular Mycorrhizal Fungi via UPLC–ESI–MS/MS
Source: Molecules. 2024 Jul 8;29(13):3235. doi: 10.3390/molecules29133235 (PMC11243182; doi:10.3390/molecules29133235)
Supplement: Supplementary file 1 [file molecules-29-03235-s001.zip › Table S3. List of KEGG pathways in the Ce vs. CK dataset.xlsx]

## Sheet: Sheet1
Kegg_pathway	ko_ID	Sig_compound	compound	Sig_compound_all	compound_all	IndexList	CIDList	Pathway
Biosynthesis of various plant secondary metabolites	ko00999	2	6	3	14	Zjsp091334;Lmzp005427	C20778+C20725	https:\\www.genome.jp\dbget-bin\www_bget?map00999
Biosynthesis of secondary metabolites	ko01110	3	14	3	14	Zjsp091334;mws1574;Lmzp005427	C20778+C11673+C20725	https:\\www.genome.jp\dbget-bin\www_bget?map01110
Monoterpenoid biosynthesis	ko00902	1	2	3	14	mws1574	C11673	https:\\www.genome.jp\dbget-bin\www_bget?map00902
